# Supplementary material for: Effect of a HIIT protocol on the lower limb muscle power, ankle dorsiflexion and dynamic balance in a sedentary type 1 diabetes mellitus population: a pilot study
Source: PeerJ. 2020 Dec 21;8:e10510. doi: 10.7717/peerj.10510 (PMC7759140; doi:10.7717/peerj.10510)
Supplement: Supplemental Information 1 — Group 1: experimental, Group 2: control [file peerj-08-10510-s001.xlsx]

## Sheet: Hoja1
Group 1	Sex (1:men, 2:women)	Age (years)	Height (cm)	Weight (Kg)	BMI (Kg/m2)	Years diagnosed	VO2max (ml/min/Kg)
1	1	44	170	71.3	24.67	33	35.8
2	2	26	160	63.2	24.69	13	33.6
3	2	38	159	60.3	23.85	16	33.8
4	2	31	168	69.9	24.77	20	34.6
5	1	38	182	80.5	24.3	8	44.3
6	2	40	160	66.6	26.02	22	32.4
7	2	40	163	66.8	25.14	12	33.7
8	1	35	173	74.5	24.89	26	43.8
9	1	41	183	83.9	25.05	22	43.5
10	1	42	172	74.9	25.32	19	40
11	2	44	160	63.9	24.96	35	43.7
Mean		37.6785	167.979	70.183	24.8726	18.9057	37.8229
SD		5.53994	8.73863	7.38716	0.555497	8.41859	4.93142
Group 2
1	2	44	165	67.3	24.72	21	35.1
2	2	42	169	72	25.21	11	33.7
3	1	43	168	73.4	26.01	17	46
4	1	31	173	76.1	25.43	20	41.8
5	2	43	165	67.7	24.87	27	29
6	1	30	171	73.3	25.07	22	36.8
7	2	24	160	64.1	25.04	33	48.4
8	1	28	183	82.6	24.66	18	38.4
Mean		34.7685	169.131	71.8613	25.123	20.1991	38.1757
SD		8.15804	6.86086	5.80368	0.43736	6.62112	6.46662
