# Supplementary material for: Effect of a HIIT protocol on the lower limb muscle power, ankle dorsiflexion and dynamic balance in a sedentary type 1 diabetes mellitus population: a pilot study
Source: PeerJ. 2020 Dec 21;8:e10510. doi: 10.7717/peerj.10510 (PMC7759140; doi:10.7717/peerj.10510)
Supplement: Supplemental Information 2 [file peerj-08-10510-s002.xlsx]

## Sheet: Hoja1
ID	Group	RM_50_PRE	RM_50_POST	RM_60_PRE	RM_60_POST	RM_70_PRE	RM_70_POST	LWT_LEFT_PRE	LWT_LEFT_POST	LWT_RIGHT_PRE	LWT_RIGHT_POST	YTEST_ANT_RIGHT_PRE	YTEST_POSTLAT_RIGHT_PRE	YTEST_POSTMED_RIGHT_PRE	YTEST_ANT_RIGHT_POST	YTEST_POSTLAT_RIGHT_POST	YTEST_POSTMED_RIGHT_POST	YTEST_ANT_LEFT_PRE	YTEST_POSTLAT_LEFT_PRE	YTEST_POSTMED_LEFT_PRE	YTEST_ANT_LEFT_POST	YTEST_POSTLAT_LEFT_POST	YTEST_POSTMED_LEFT_POST
1	1	0.88	0.97	0.83	0.87	0.75	0.84	12	13.5	14	14.5	41.92	52.99	55.09	43.71	51.2	61.08	46.11	54.49	51.5	48.2	54.79	54.49
2	1	0.53	0.62	0.5	0.59	0.47	0.58	7.5	10.5	6.5	11	42.17	40.36	60.24	43.37	42.17	60.84	53.01	48.8	42.17	56.02	51.2	45.18
3	1	0.55	0.61	0.52	0.57	0.5	0.55	13.5	14.4	11.5	14	41.25	47.5	55	45	50	53.75	48.75	55.63	53.13	51.88	56.88	56.25
4	1	0.68	0.72	0.6	0.69	0.52	0.58	8	12	12	13	41.95	41.38	44.83	45.4	44.83	48.85	38.51	48.28	40.23	41.38	50	43.1
5	1	0.98	1.12	0.93	1.04	0.86	1.01	14.5	14	6.5	7	38.32	48.5	52.69	43.71	49.7	49.1	41.92	47.9	50.9	44.91	53.29	51.5
6	1	0.68	0.76	0.6	0.63	0.52	0.55	4	5	6.5	8	41.67	42.86	47.62	42.56	45.83	46.43	42.86	43.45	40.48	45.24	47.02	46.43
7	1	0.76	0.79	0.7	0.77	0.65	0.75	16	16.5	12	15	40.24	57.99	47.93	42.6	59.76	49.7	41.42	49.11	56.21	43.2	53.85	59.17
8	1	0.99	1.1	0.94	1.07	0.89	0.94	8	9	10	12	45.66	50.87	57.23	49.13	52.6	60.69	48.55	54.91	52.6	53.76	58.96	56.07
9	1	1.02	1.2	0.94	0.98	0.92	0.97	14	14.5	11	13	40.45	45.51	49.16	39.89	47.19	51.12	38.76	51.12	46.63	42.13	52.25	47.75
10	1	0.91	0.92	0.83	0.88	0.8	0.83	15	16	16	17	46.02	48.86	56.82	45.45	50	55.68	50	62.5	57.95	50.57	62.5	57.39
11	1	0.81	0.86	0.81	0.83	0.74	0.77	14	14.5	15	16	40.28	41.11	50.56	38.89	42.22	51.11	44.44	44.44	49.44	47.22	45.56	52.78
12	2	0.65	0.69	0.72	0.69	0.74	0.74	11	9	14	13	45.83	44.64	44.64	47.62	42.86	41.67	47.02	52.98	45.83	50	54.76	44.64
13	2	0.6	0.7	0.54	0.59	0.48	0.52	13	12	13	13	46.51	43.02	42.15	47.09	42.44	43.02	44.19	45.35	44.77	48.26	48.84	44.77
14	2	1.01	1.03	0.99	1.03	1.08	1.01	11	10	12	10	50	52.98	58.93	51.19	49.4	60.12	61.9	52.98	41.67	58.93	55.36	45.83
15	2	0.86	0.87	0.85	0.78	0.83	0.78	9	7	10	10	52	44	45.71	50.29	44.57	45.71	52	52	53.14	53.14	51.43	50.29
16	2	0.81	0.77	0.77	0.82	0.76	0.71	9	10	12	13	33.93	35.12	42.26	35.71	40.48	42.86	35.71	40.48	42.86	39.29	41.07	44.05
17	2	0.91	0.88	0.89	0.83	0.8	0.77	14	14	13	13	48.84	48.84	50.58	48.26	48.26	50	53.49	53.49	52.91	52.91	52.91	52.33
18	2	0.65	0.66	0.55	0.56	0.49	0.52	12	12	13	12	47.13	45.98	48.85	46.55	45.98	48.28	48.28	48.85	48.85	48.28	48.85	48.85
19	2	0.86	0.8	0.79	0.75	0.69	0.7	9	9	10	9	49.7	52.66	58.58	50.89	49.11	59.76	61.54	52.66	41.42	58.58	49.11	40.83
						Codebook
						Group			1: experimental, 2: control
						RM_50_PRE			Velocity at 50% plus body mass (m/s)
						RM_50_POST			Velocity at 50% plus body mass (m/s)
						RM_60_PRE			Velocity at 60% plus body mass (m/s)
						RM_60_POST			Velocity at 60% plus body mass (m/s)
						RM_70_PRE			Velocity at 70% plus body mass (m/s)
						RM_70_POST			Velocity at 70% plus body mass (m/s)
						LWT_LEFT_PRE			Weight bearing lunge left ankle test (cm).
						LWT_LEFT_POST			Weight bearing lunge left ankle test (cm).
						LWT_RIGHT_PRE			Weight bearing lunge right ankle test (cm).
						LWT_RIGHT_POST			Weight bearing lunge right ankle test (cm).
						YTEST_ANT_RIGHT_PRE			Normalized Y test anterior direction right leg (cm).
						YTEST_POSTLAT_RIGHT_PRE			Normalized Y test postlateral direction right leg (cm).
						YTEST_POSTMED_RIGHT_PRE			Normalized Y test postmedial direction right leg (cm).
						YTEST_ANT_RIGHT_POST			Normalized Y test anterior direction right leg (cm).
						YTEST_POSTLAT_RIGHT_POST			Normalized Y test postlateral direction right leg (cm).
						YTEST_POSTMED_RIGHT_POST			Normalized Y test postmedial direction right leg (cm).
						YTEST_ANT_LEFT_PRE			Normalized Y test anterior direction left leg (cm).
						YTEST_POSTLAT_LEFT_PRE			Normalized Y test postlateral direction left leg (cm).
						YTEST_POSTMED_LEFT_PRE			Normalized Y test postmedial direction left leg (cm).
						YTEST_ANT_LEFT_POST			Normalized Y test anterior direction left leg (cm).
						YTEST_POSTLAT_LEFT_POST			Normalized Y test postlateral direction left leg (cm).
						YTEST_POSTMED_LEFT_POST			Normalized Y test postmedial direction left leg (cm).
